# Supplementary material for: Saudi Medical Appointments and Referrals Center (SMARC) Performance Dynamic: A Comparative National Analysis of 2023–2024 Against Baseline Metrics
Source: Healthcare (Basel). 2025 Aug 8;13(16):1945. doi: 10.3390/healthcare13161945 (PMC12385655; doi:10.3390/healthcare13161945)
Supplement: Supplementary file 1 [file healthcare-13-01945-s001.zip]

Archive with 1 entries (1 files):
- healthcare-3780927-supplementary.pdf
